# Supplementary material for: Clustering of Tir during enteropathogenic E. coli infection triggers calcium influx–dependent pyroptosis in intestinal epithelial cells
Source: PLoS Biol. 2020 Dec 30;18(12):e3000986. doi: 10.1371/journal.pbio.3000986 (PMC7773185; doi:10.1371/journal.pbio.3000986)
Supplement: S1 Data — (XLSX) [file pbio.3000986.s001.xlsx]

## Sheet: Fig_1B
EPEC WT	EPEC-0	EPEC-1
28.0711	32.102	37.6575
36.67	30.6064	32.6428
26.4368	19.5238	16.7424

## Sheet: Fig_1C
EPEC WT	EPEC-0	EPEC-1
99.495	97.034	98.4641
99.0196	96.5779	100
97.7057	97.8131	98.5714

## Sheet: Fig_1F
UI	EPEC WT	EPEC-0	EPEC-1
0.823339	0.941087	1.38473	2.12861
0.727417	0.898965	1.29862	2.43254
0.63908	0.820073	1.17072	1.81334

## Sheet: Fig_2A
	EPEC WT					EPEC-0					EPEC-1
Unprimed	27.5267	16.4885	20.2815	15.256	14.6644	12.9274	12.2095	12.1431	11.5052	5.94935	40.2711	24.7053	30.8167	22.8112	55.7701
Primed	44.3041	22.2384	25.6455	24.1568	18.7359	13.7076	12.8267	13.1549	9.75488	10.6586	70.5538	44.1597	50.7206	32.2303	57.2937

## Sheet: Fig_2B
Hours post-infection	EPEC WT					EPEC-0					EPEC-1
0.166667	-0.0184026	1.688	-1.89967	-1.86694	-2.92602	1.37445	2.25174	0.363374	0.141435	-1.2767	0.523325	3.82796	-0.576493	-0.246096	-3.97755
0.333333	0.714369	2.19958	-1.70187	-0.507493	-1.03364	3.63648	2.27784	0.390615	0.738584	0.566477	1.50787	2.70825	-0.0236736	-0.668351	-3.17389
0.5	0.736475	1.45747	-1.2061	-0.980836	-1.2624	1.61323	1.32434	1.38554	0.0176727	-1.18252	2.3712	3.16579	0.378108	-0.252941	-3.42821
0.666667	1.22807	1.36356	-1.28082	-1.18552	-1.2853	2.27781	1.0607	1.07705	0.43863	-0.844429	2.8117	2.93229	-0.0721409	-0.0917036	-2.8632
0.833333	0.501869	2.09642	0.115099	-1.07407	-0.367688	0.922171	2.27401	0.469155	0.81585	0.182845	2.3009	3.03634	0.551726	1.39908	-1.70555
1	0.174094	2.03864	0.202573	-1.10399	-0.798476	1.07848	1.41719	-0.364631	-0.394204	-0.989952	1.21188	1.92578	0.301327	-0.665014	-2.72113
1.16667	1.96929	2.16744	1.04669	0.253339	-1.5435	1.63711	2.31136	0.425575	0.19556	-1.18569	2.83546	3.62679	0.754023	0.540012	-2.2922
1.33333	3.0822	1.78455	2.29738	0.850405	0.0741203	3.26564	1.14346	0.61322	0.461425	-0.155067	3.5374	2.55562	1.24149	0.426874	2.09877
1.5	3.81064	2.89918	2.96362	1.54604	-1.76724	2.04121	2.82663	0.887312	1.13965	-2.81722	4.37467	3.65953	2.88503	0.729983	3.43566
1.66667	4.18333	2.87609	3.4918	1.8828	0.504767	1.85686	3.56966	1.09422	0.188931	-1.11502	8.86575	4.91029	5.66655	1.71015	9.82619
1.83333	4.51063	2.69977	4.5504	2.04513	0.542765	2.59059	2.17957	2.33085	0.378969	-0.0529049	10.2233	3.99956	9.07171	2.49379	14.6654
2	5.82532	3.62838	4.67883	4.8237	1.31113	3.01496	2.95071	2.42186	1.55858	0.952708	14.5757	7.33287	10.0361	4.68231	20.4182
2.16667	7.53449	3.8308	7.43888	4.72732	2.7161	3.65936	2.93164	2.98877	1.09163	1.75641	17.1411	8.6373	14.2585	6.18321	23.8245
2.33333	7.93565	4.88564	8.20345	5.51439	3.14954	3.6112	4.20002	3.29784	2.13269	0.696837	21.4376	9.36915	15.9011	7.90105	28.5408
2.5	9.96869	5.10389	9.41276	6.33236	2.27681	3.88006	3.49304	2.80949	1.76542	1.29348	25.0879	12.3348	18.7531	8.94767	30.89
2.66667	10.8315	7.66561	11.4214	8.4208	6.08928	2.94217	4.58808	4.23808	3.20107	2.11371	29.0333	15.0382	21.6843	11.0722	37.2606
2.83333	13.4931	8.66535	12.9665	8.49949	6.38194	5.63115	5.36726	5.56239	2.67673	2.47269	33.2763	18.012	24.834	13.6742	40.7368
3	18.4433	9.51294	14.5074	12.3869	7.75345	7.85901	6.68548	6.06219	3.81473	3.75894	41.6021	19.5044	28.3333	16.4517	43.2175
3.16667	18.4343	9.61106	14.4611	11.1047	7.64382	7.29481	5.6722	6.43181	3.3072	3.85261	43.6863	21.0464	29.9362	16.442	45.2715
3.33333	22.6191	11.4846	15.909	12.0638	10.493	8.16181	7.22448	6.40115	3.71732	5.7678	46.6078	22.9867	32.6155	17.1157	48.7896
3.5	24.2988	13.0161	18.0841	13.6465	10.2861	9.59085	7.38243	6.81215	4.63362	6.26485	50.4549	24.6724	33.6091	18.2212	48.5188
3.66667	26.4339	15.3811	19.0983	13.9901	12.0814	8.82672	8.94537	7.50995	5.36286	5.61583	52.697	27.2913	36.4035	20.6019	49.7388
3.83333	29.454	13.4339	20.2809	16.598	12.2385	10.5393	7.83709	9.50064	5.9835	6.98986	54.17	27.042	38.9684	22.0195	54.8458
4	31.2515	15.1489	20.9102	16.7907	13.5883	11.135	9.14531	9.34206	5.49451	6.45577	59.8977	29.3342	40.9538	25.3321	54.7727
4.16667	32.8218	15.6603	22.2526	17.507	13.5511	12.1394	10.002	10.3287	5.27529	7.11235	59.3241	29.4705	43.281	22.0576	55.3227
4.33333	34.7549	16.5957	22.4545	19.475	15.9662	12.7932	9.22247	10.2857	7.8561	8.59239	62.3018	30.6094	43.0702	26.7397	56.0562
4.5	35.0013	18.0404	23.9395	21.1816	16.3596	12.2969	11.7185	11.722	8.9301	8.32164	62.1051	32.5965	44.495	27.7618	57.7511
4.66667	36.6051	18.3865	25.1673	20.3764	17.821	11.2123	10.4469	9.9505	8.56603	9.34189	64.6216	34.3312	46.0805	26.3843	56.7852
4.83333	41.0236	20.2972	24.3684	21.7115	18.9715	14.8334	10.6199	11.1889	9.75052	8.9371	69.4839	33.6756	44.9318	28.5324	58.2914
5	39.8435	20.0922	26.4245	21.5144	17.1594	15.0368	11.2731	12.0337	9.50467	8.89813	67.193	35.7984	47.2884	27.9646	56.559
5.16667	39.1964	19.5568	25.6076	22.3173	18.8244	14.2303	10.9227	10.5006	9.20339	9.84657	68.2822	36.1327	46.1371	29.8429	60.72
5.33333	42.251	20.4282	26.632	22.0137	18.0148	14.9054	11.4502	12.1354	8.85501	9.62496	69.6123	36.6026	47.9637	29.1028	58.0448
5.5	43.9635	20.2136	25.8307	23.1852	19.4028	16.5317	11.5651	11.7282	11.6373	10.1649	71.0588	38.2719	47.8979	31.099	57.7639
5.66667	41.7443	20.3314	27.9474	23.827	17.5435	13.7928	11.9989	14.2264	11.4474	9.18288	69.0978	37.3813	50.2779	31.8403	57.4482
5.83333	43.4375	22.6021	26.3159	22.3116	20.0895	15.2512	12.1545	11.766	9.92269	10.4649	70.811	38.3501	48.407	29.8988	58.5933
6	42.3159	22.8473	25.5775	24.0797	18.7359	14.9231	11.7313	12.3186	10.2653	9.31061	67.6121	38.0458	48.7302	31.5272	57.5902
6.16667	43.2246	23.2693	29.071	22.8746	19.2852	15.7285	13.4512	13.2352	10.5487	9.47845	68.2682	39.1612	50.3475	30.6442	57.1291
6.33333	44.7096	22.3666	25.6626	24.6867	19.7384	15.5819	13.0827	12.7784	11.2827	9.0556	71.2102	40.4412	48.4163	32.1106	56.9872
6.5	44.7869	23.0342	28.7802	24.3047	18.702	14.788	13.1027	14.3019	9.9681	9.62782	69.7142	40.094	52.2492	32.3794	57.6965
6.66667	45.8149	21.3598	26.3668	23.9059	19.2121	14.3031	12.7178	14.2967	9.43558	10.9671	71.7219	40.0425	50.8017	32.5139	59.2276
6.83333	46.3299	23.1993	27.5179	24.2782	17.5613	15.7929	13.6583	14.1266	11.1148	9.57973	71.7367	40.3269	51.0704	32.3305	58.0084
7	44.5406	22.7264	26.6035	25.9914	21.6198	13.9214	14.0797	11.8832	11.3453	11.9253	69.8809	41.3408	50.9498	33.4232	59.6501
7.16667	45.561	23.5365	27.2308	22.9614	19.003	14.5288	13.7436	12.6411	10.1957	9.7014	71.6942	42.2673	51.1341	32.4698	57.8443
7.33333	45.5271	23.0567	28.086	25.3935	18.043	15.1366	13.2194	14.242	10.4304	9.42554	73.3723	41.5183	51.6724	32.0647	56.4746
7.5	45.4305	22.6343	27.8569	23.9828	18.5998	14.1885	13.2259	13.805	10.4537	10.2895	71.2742	42.3887	51.7977	31.9527	55.7517
7.66667	44.5521	25.0473	26.2911	23.6973	20.1151	14.3763	14.988	13.1494	11.302	10.8341	70.7396	44.3645	52.1452	32.6219	57.7713
7.83333	45.2337	23.2125	26.485	23.4714	18.4774	13.444	12.7124	13.0747	10.8518	8.75849	71.2922	42.2802	50.7544	32.4732	55.2297
8	44.3041	22.2384	25.6455	24.1568	18.7359	13.7076	12.8267	13.1549	9.75488	10.6586	70.5538	44.1597	50.7206	32.2303	57.2937
8.16667	43.1589	22.7157	26.735	25.7954	17.8652	12.7795	12.4674	13.9364	11.2959	10.647	69.4692	42.8978	51.1775	33.4694	55.3091

## Sheet: Fig_2C
EPEC WT	EPECtir
29.4342	10.4875
25.761	6.48538
16.4252	10.0666

## Sheet: Fig_2D
	Untreated					zVAD					YVAD
EPEC WT	22.9484	29.6606	26.8463			15.8352	16.5802	14.7423			11.7242	24.2044	21.5049
EPEC-0	21.3352	14.6777	14.0496			23.6284	17.4053	13.1573
EPEC-1	61.1691	50.0149	53.2395	60.8436	65.0929	38.306	29.4505	35.9408	25.8821	33.2887	43.0639	33.5971	42.4424	38.2382	37.1824
	Untreated		zVAD
EPEC-1	45.8706	58.2321	22.2627	22.8824
	Untreated		YVAD
EPEC-1	58.2937	51.4	30.8414	30.3227

## Sheet: Fig_2G
	Control siRNA							Caspase-4 siRNA
LPS	88.615	77.6765	79.7537	83.9087				32.4148	30.0452	52.484	30.7234
EPEC WT	25.7153	42.4416	33.5416	41.1493				13.1037	24.0226	21.5865	20.9542
EPEC-1	52.7229	64.9397	54.3294	73.4685	70.3078	53.6618	43.6432	30.8957	41.6538	40.2685	34.4098	35.0005	22.1555	32.4964

## Sheet: Fig_2H
EPEC-1	EPEC-1-NleF
60.8436	20.2231
57.1839	14.3746
63.4191	19.2873

## Sheet: Fig_2L
	Control siRNA					GSDMD siRNA
LPS	75.4555	72.5906	60.1176	64.4733	80.4223	51.3836	58.1036	36.8327	44.7454	70.9189
EPEC WT		14.0396	10.6444	36.7385	32.553		8.0586	6.38663	29.5368	27.2143
EPEC-1	52.1541	53.5996	55.2518	61.798	78.5269	46.6934	30.214	47.3089	57.9382	64.2712

[truncated: 57 more sheets: Fig_2M, Fig_2N, Fig_3A, Fig_3B, Fig_3D, Fig_3F, Fig_3G, Fig_3H, Fig_3J, Fig_3K, Fig_4A_and_S5_FigB, Fig_4B, Fig_4B_1D_enrichment, Fig_4C, Fig_4D, Fig_4D_1D_enrichment, Fig_4E, Fig_4F, Fig_5A, Fig_5C …]
